# Supplementary material for: Climate Change Influences Basidiome Emergence of Leaf-Cutting Ant Cultivars
Source: J Fungi (Basel). 2021 Oct 27;7(11):912. doi: 10.3390/jof7110912 (PMC8623619; doi:10.3390/jof7110912)
Supplement: Supplementary file 1 [file jof-07-00912-s001.zip]

Archive with 3 entries (3 files):
- jof-1359651-supplementary.pdf
- VideoS1_garden_transferring.mp4
- VideoS2_garden_transferring.mp4
